# Supplementary material for: Burden of Food-Borne Trematodiases in China: Trends from 1990 to 2021 and Projections to 2035
Source: Trop Med Infect Dis. 2024 Dec 3;9(12):295. doi: 10.3390/tropicalmed9120295 (PMC11679480; doi:10.3390/tropicalmed9120295)
Supplement: Supplementary file 1 [file tropicalmed-09-00295-s001.zip]

Archive with 1 entries (1 files):
- tropicalmed-3334722-supplementary.pdf
